# Supplementary material for: Quantitative softness and texture bimodal haptic sensors for robotic clinical feature identification and intelligent picking
Source: Sci Adv. 2024 Jul 24;10(30):eadp0348. doi: 10.1126/sciadv.adp0348 (PMC11268415; doi:10.1126/sciadv.adp0348)
Supplement: Supplementary file 2 — Movies S1 to S4 [file sciadv.adp0348_movies_s1_to_s4.zip]

Archive with 4 entries (4 files):
- adp0348_movie_s4.mp4
- adp0348_movie_s3.mp4
- adp0348_movie_s2.mp4
- adp0348_movie_s1.mp4
